# Supplementary material for: Changes in Cerebrospinal Fluid Balance of TNF and TNF Receptors in Naïve Multiple Sclerosis Patients: Early Involvement in Compartmentalised Intrathecal Inflammation
Source: Cells. 2021 Jul 6;10(7):1712. doi: 10.3390/cells10071712 (PMC8303813; doi:10.3390/cells10071712)
Supplement: Supplementary file 1 [file cells-10-01712-s001.zip]

Archive with 1 entries (1 files):
- cells-1268714-supplementary.xlsx
