# Supplementary material for: Changes in Cerebrospinal Fluid Balance of TNF and TNF Receptors in Naïve Multiple Sclerosis Patients: Early Involvement in Compartmentalised Intrathecal Inflammation
Source: Cells. 2021 Jul 6;10(7):1712. doi: 10.3390/cells10071712 (PMC8303813; doi:10.3390/cells10071712)
Supplement: Supplementary file 1 [file cells-10-01712-s001.zip › cells-1268714-supplementary.xlsx]

## Sheet: TABLE-S1_BIOPLEX
Supplementary Table S1
Protein mean concentration (pg/ml/mgProt) of all the examined molecules in the CSF of the MShigh, MSlow and control patients. Molecules overexpressed in MShigh CSF respect to MSlow CSF are represented in bold. Significant difference are specified by asterisks (* p<0.05, ** p<0.01, ***p<0.001).
Molecule	MS-High		MS-Low		Controls
	Mean	StDev	Mean	StDev	Mean	StDev
APRIL/ TNFSF13	48475	41667.1	48528.2	61930.4	71114.2	105869
BAFF/ TNFSF13B **	10926.9	760.8	9049.7	6004.98	1946.59	1182.82
BCA-1/ CXCL13***	27.77	3.81	3.17	4.87	2.18	2.86
CCL21	1796.88	1300.9	1465.54	1077.39	1861.48	1587.19
Chitinase 3 -like 1**	52758.4	4285.75	37362.7	30994.7	30587.6	27730.2
ENA-78/CXCL5	735.16	720.79	617.72	575.87	785.55	1146.67
EOTAXIN-2/CCL24	65.62	53.51	42.94	45.32	41.95	87.12
EOTAXIN-3/CCL26	58.19	78.56	30.11	35.64	25.95	52.17
EOTAXIN/CCL11	91.3	121.18	62.25	68.63	68.48	114.43
Fibrinogen*	1483.38	184.83	941.78	6.64	701.63	427.91
Fractalkine/CX3CL1	402.26	358.82	275.56	178.07	343.6	258.05
GM-CSF	115.79	135.45	72.33	68.81	70.05	92.41
gp130/sIL-6R beta	99024.8	89737.6	91392.2	139562	79976.4	57162.1
Gro-alpha/CXCL1	124.93	134.95	76.24	53.16	73.6	91.51
Gro-Beta/CXCL2	64.2	99.45	41.02	42.55	52.12	139.61
Haptoglobin	41.26	10.8	23.69	19.34	2.24	0.65
Hemoglobin	5.72	5.89	4.25	8.77	1.16	0.32
I-309/CCL1	58.5	56.64	26.68	28.14	45.35	92.17
I-TAC/CXCL11	127.22	712.61	8.8	13.14	11.89	27.83
IFN-𝛄**	24.77	9.33	9.85	14.12	6.61	11.43
IgA	744.1	1456.56	554.53	1118.89	7128.08	4993.75
IgG1	3004.1	1536.59	2452.17	1165.41	16117.4	37530.9
IgG2	22145.6	21521.4	6766.34	4072.85	2817.31	2586.65
IgG3	1351.01	752.68	748.7	247.05	268.14	237.93
IgG4	232.76	194.07	133.56	104.11	12501.5	31061.3
IgM*	707.97	61.54	346.19	338.14	227.77	211.85
IL-10**	22.19	3.22	18.04	17.12	12.53	17.35
IL-11	2.64	11.95	3.8	12.34	2.95	5.16
IL-12	18.9	29.43	11.68	17.71	13.85	31.32
IL-12(p70) *	9	3.87	13.81	2.53	4.42	2.27
IL-16	147.11	171.98	74.17	75.67	271.3	1048.65
IL-19	74.47	67.68	50.69	46.98	36.59	49.79
IL-1beta	3.25	4.87	1.98	2.35	4.7	17.38
IL-20	59.68	100.17	28.29	47.65	18.21	67.69
IL-22*	52.64	26.72	33.62	36.19	29.54	23.32
IL-26	751.58	766.23	979.85	1438.1	881.69	908.96
IL-27(p28)*	271.39	51.76	139.56	171.48	93.04	52.43
IL-28A/IFN-𝛌2 *	243.89	67.45	350.47	91.71	205.05	944.89
IL-29/IFN-lambda1	45.43	54.91	30.81	32.31	32.54	74.18
IL-32	153.87	139.84	179.74	222.65	205.57	153.23
IL-34	405.09	415.74	451.78	619.63	351.95	425.79
IL-35/EBI3	361.38	293.58	273.88	260.47	190.36	272.85
IL-4	29.97	23.94	14.82	13.54	14.93	19.91
IL-6	36.37	60.27	16.14	31.69	73.58	200.23
IL-8/CXCL8	82.97	98.31	45.26	53.94	46.61	51.8
INF-alfa 2	20.61	25.55	11.87	13.39	5.02	15.34
INF-beta	52.92	38.18	32.87	25.87	21.88	22.42
IP-10/CXCL10	673.71	679.46	254.47	210.66	2284.18	10426.5
LIGHT/ TNFSF14**	663.9	105.88	156.56	256.93	79.86	75.34
MCP-1/CCL2	649.61	799.35	379.51	248.09	468.5	323.32
MCP-2/CCL8	326.84	823.54	92.84	195.4	93.59	297.62
MCP-3/CCL7	59.99	66.18	39.39	36.56	162.2	682.83
MCP-4/CCL13	19.71	13.76	36.09	66.32	88.16	276.87
MDC/CCL22	49.13	74.84	39.91	99.9	99.63	444.91
MIF	2277.11	2608.23	1285.23	1274.69	1829.23	1902.08
MIG/CXCL9	79.89	73.32	54.51	49.04	831.02	3093.97
MIP-1alpha/CCL3	7.66	6.52	4.48	2.22	7.21	10.9
MIP-1delta/CCL15	523.54	491.51	348.45	283.17	463.11	587.86
MIP-3alpha/CCL20	1.63	2.24	0.68	0.94	6.18	32.63
MIP-3beta/CCL19	133.75	111.86	73.15	76.63	163.1	176.81
MMP-1	1213.12	1282.12	694.97	875.7	415.52	960.39
MMP-2	1481.94	5189.48	1930.05	4855.86	414.34	485.95
MPIF-1/CCL23	15.19	21.62	10.52	17.26	28.6	118.1
NF-L*	2.82	0.68	1.62	0.95	0.62	0.36
Osteocalcin	749.29	526.6	671.03	669.93	587.59	376.58
Osteopontin/SPP1**	108631	10203.8	70400.6	81511.5	40890.4	55026
Pentraxin -3*	529.91	72.04	282.65	414.24	224.19	226.63
sCD14	15257.7	7823.89	16370.3	20492.6	4023.56	1087.45
sCD163**	55404.7	2111.6	34374	35703.4	20146.8	12447.2
sCD30/TNFRSF8	1242.5	1086.14	1506.89	1469.08	1989.02	1433.78
SCYB16/CXCL16	1907.73	1386.57	1539.59	1246.3	1690.8	1127.05
SDF-1α+β /CXCL12	3324.44	3081.43	1353.57	1107.46	1738.35	1749.25
sIL-6Ra	4229.02	2875.78	3723.96	2920.68	5090.03	5640.78
sTNF-R1 **	6367.02	545.69	3465.76	1698.5	3871.56	2718.18
sTNF-R2**	1601.67	357.31	866.46	652.85	881.57	1086.72
TECK/ CCL25	136.58	88.17	107.6	69.97	231.95	635.68
TNF-α***	57.72	25.37	23.21	20.74	21.15	11.4
TSLP	53.91	52.21	39.18	54.92	1453.63	7797.77
TWEAK/ TNFSF12	2377.45	2339.71	1862.95	1986.65	2293.43	1649.16

## Sheet: Table-S2
Supplementary Table S2. Most Significant Canonical Pathways annotated in TNF, sTNF-R1 and sTNF-R2 molecular patterns.
ns = not significant
		-log(BH p-value)
Canonical Pathways	TNF	sTNF-R1	sTNF-R2
Communication between Innate and Adaptive Immune Cells	12.5367	2.20218	2.50519
Role of Cytokines in Mediating Communication between Immune Cells	9.33612	4.12373	5.86417
HMGB1 Signaling	7.26569	6.81502	4.45625
Airway Pathology in Chronic Obstructive Pulmonary Disease	7.91353	6.29631	3.75455
Altered T Cell and B Cell Signaling in Rheumatoid Arthritis	10.3647	6.78722	3.98869
Systemic Lupus Erythematosus In B Cell Signaling Pathway	9.75964	4.76483	3.98869
Role of Pattern Recognition Receptors in Recognition of Bacteria and Viruses	9.33612	5.9145	3.4987
Neuroinflammation Signaling Pathway	6.22592	2.36265	3.98869
IL-17 Signaling	7.09724	4.09058	2.06031
Differential Regulation of Cytokine Production in Intestinal Epithelial Cells by IL-17A and IL-17F	8.56087	1.52452	1.65205
TREM1 Signaling	6.76545	ns	ns
Granulocyte Adhesion and Diapedesis	5.43362	2.90461	2.09829
Agranulocyte Adhesion and Diapedesis	5.28592	1.74073	ns
Airway Inflammation in Asthma	5.74996	1.41251	1.54802
Differential Regulation of Cytokine Production in Macrophages and T Helper Cells by IL-17A and IL-17F	6.46868	1.61437	1.74159
T Helper Cell Differentiation	4.80472	5.53067	5.63075
Dendritic Cell Maturation	3.74252	2.87941	4.45625
Acute Phase Response Signaling	3.75879	4.12373	3.37674
IL-6 Signaling	4.16807	3.25241	3.73617
Th17 Activation Pathway	4.54291	3.54066	3.98869
FAT10 Cancer Signaling Pathway	3.30661	2.71868	3.03373
NF-κB Signaling	3.75879	2.89598	2.08824
Crosstalk between Dendritic Cells and Natural Killer Cells	2.80134	2.2553	3.98869
Th1 and Th2 Activation Pathway	2.33224	2.90461	3.405
PD-1, PD-L1 cancer immunotherapy pathway	2.66596	3.38353	3.82814
Th1 Pathway	2.58852	3.28334	3.75455
IL-17A Signaling in Airway Cells	ns	ns	ns
TWEAK Signaling	ns	1.38126	ns
Oncostatin M Signaling	ns	1.30716	ns
Role of RIG1-like Receptors in Antiviral Innate Immunity	ns	ns	1.43251
Amyotrophic Lateral Sclerosis Signaling	ns	ns	ns
Role of JAK family kinases in IL-6-type Cytokine Signaling	ns	1.50387	1.63952
IL-22 Signaling	ns	1.51388	1.64946
Interferon Signaling	1.6171	ns	1.50459
Role of JAK1, JAK2 and TYK2 in Interferon Signaling	1.76584	ns	1.64946
B Cell Activating Factor Signaling	1.57611	1.32057	ns
Role of IL-17A in Psoriasis	1.97103	ns	ns
Inflammasome pathway	1.83368	ns	ns
IL-15 Signaling	1.36789	ns	ns
IL-9 Signaling	1.64429	ns	ns
B Cell Development	1.6171	ns	ns
Docosahexaenoic Acid (DHA) Signaling	1.59887	ns	ns
Antigen Presentation Pathway	1.59269	ns	ns
Role of IL-17A in Arthritis	1.47837	ns	ns
iNOS Signaling	1.54093	ns	ns
Autoimmune Thyroid Disease Signaling	1.51469	ns	ns
Primary Immunodeficiency Signaling	1.51469	ns	ns
Graft-versus-Host Disease Signaling	5.28592	ns	ns
Allograft Rejection Signaling	4.60352	ns	ns
IL-10 Signaling	4.84563	ns	ns
Cholecystokinin/Gastrin-mediated Signaling	2.58862	ns	ns
IL-7 Signaling Pathway	2.89115	ns	ns
Role of IL-17F in Allergic Inflammatory Airway Diseases	3.34667	ns	ns
FAT10 Signaling Pathway	4.05298	ns	ns
IL-17A Signaling in Gastric Cells	3.75879	ns	ns
TNFR1 Signaling	1.51469	ns	1.40478
TNFR2 Signaling	1.68016	1.43292	1.56842
p38 MAPK Signaling	2.58862	2.07003	2.37367
Production of Nitric Oxide and Reactive Oxygen Species in Macrophages	2.26565	1.74956	2.06026
T Cell Exhaustion Signaling Pathway	2.31885	1.80499	2.09807
Role of PKR in Interferon Induction and Antiviral Response	4.24155	ns	2.37367
MSP-RON Signaling In Macrophages Pathway	4.28572	ns	ns
IL-12 Signaling and Production in Macrophages	4.10936	ns	ns
Activation of IRF by Cytosolic Pattern Recognition Receptors	3.05067	ns	1.33132
Th2 Pathway	2.50866	ns	ns
IL-23 Signaling Pathway	3.33612	1.30417	1.43251
Toll-like Receptor Signaling	2.89662	ns	ns
MSP-RON Signaling Pathway	3.11364	ns	1.35412

## Sheet: Table-S3
Supplementary Table S3. IPA Canonical Pathway associated with CSF molecular profile of MS-High patients compared to MS-Low patients.
CPs annotated in Cellular Immune Response, Humoral Immune Response, Cytokine Signaling and Nervous System Signaling and utilized for Figure 5 are reported in bold
Ingenuity Canonical Pathways	-log(B-H p-value)	Ratio	z-score	Molecules
Altered T Cell and B Cell Signaling in Rheumatoid Arthritis	10.6	0.0778	-	CXCL13,IFNG,IL10,IL22,SPP1,TNF,TNFSF13B
Role of Cytokines in Mediating Communication between Immune Cells	7.64	0.0926	-	IFNG,IL10,IL22,IL27,TNF
Role of Pattern Recognition Receptors in Recognition of Bacteria and Viruses	7.39	0.039	-	IFNG,IL10,PTX3,TNF,TNFSF13B,TNFSF14
T Helper Cell Differentiation	7.37	0.0685	-	IFNG,IL10,TNF,TNFRSF1A,TNFRSF1B
HMGB1 Signaling	7.37	0.0364	2	IFNG,TNF,TNFRSF1A,TNFRSF1B,TNFSF13B,TNFSF14
Hepatic Cholestasis	7.2	0.0323	-	IFNG,TNF,TNFRSF1A,TNFRSF1B,TNFSF13B,TNFSF14
Communication between Innate and Adaptive Immune Cells	6.91	0.0521	-	IFNG,IGHM,IL10,TNF,TNFSF13B
Role of Osteoblasts, Osteoclasts and Chondrocytes in Rheumatoid Arthritis	6.91	0.0275	-	IFNG,IL10,SPP1,TNF,TNFRSF1A,TNFRSF1B
Airway Pathology in Chronic Obstructive Pulmonary Disease	6.56	0.0424	-	IFNG,IL22,TNF,TNFSF13B,TNFSF14
Inhibition of ARE-Mediated mRNA Degradation Pathway	6.54	0.041	2.236	TNF,TNFRSF1A,TNFRSF1B,TNFSF13B,TNFSF14
FAT10 Cancer Signaling Pathway	6.46	0.087	2	IFNG,TNF,TNFRSF1A,TNFRSF1B
Systemic Lupus Erythematosus In B Cell Signaling Pathway	6.46	0.0218	2.449	IFNG,IGHM,IL10,TNF,TNFSF13B,TNFSF14
Hepatic Fibrosis / Hepatic Stellate Cell Activation	5.74	0.0269	-	IFNG,IL10,TNF,TNFRSF1A,TNFRSF1B
Regulation Of The Epithelial Mesenchymal Transition By Growth Factors Pathway	5.74	0.0266	2.236	TNF,TNFRSF1A,TNFRSF1B,TNFSF13B,TNFSF14
Role of Hypercytokinemia/hyperchemokinemia in the Pathogenesis of Influenza	5.45	0.0465	1	IFNG,IFNL2,IL10,TNF
Differential Regulation of Cytokine Production in Intestinal Epithelial Cells by IL-17A and IL-17F	5.33	0.13	-	IFNG,IL10,TNF
PD-1, PD-L1 cancer immunotherapy pathway	5.15	0.0377	2	IFNG,TNF,TNFRSF1A,TNFRSF1B
Cardiac Hypertrophy Signaling (Enhanced)	5.15	0.0121	2	IFNG,TNF,TNFRSF1A,TNFRSF1B,TNFSF13B,TNFSF14
Type I Diabetes Mellitus Signaling	5.11	0.036	2	IFNG,TNF,TNFRSF1A,TNFRSF1B
Role of Macrophages, Fibroblasts and Endothelial Cells in Rheumatoid Arthritis	4.8	0.0159	-	IL10,TNF,TNFRSF1A,TNFRSF1B,TNFSF13B
Erythropoietin Signaling Pathway	4.42	0.0231	-2	IFNG,TNF,TNFSF13B,TNFSF14
Myc Mediated Apoptosis Signaling	4.42	0.06	-	TNF,TNFRSF1A,TNFRSF1B
Granulocyte Adhesion and Diapedesis	4.42	0.0231	-	CXCL13,TNF,TNFRSF1A,TNFRSF1B
Tumor Microenvironment Pathway	4.41	0.0227	2	IL10,SPP1,TNF,TNFRSF1A
NF-κB Signaling	4.4	0.0223	2	TNF,TNFRSF1A,TNFRSF1B,TNFSF13B
Dendritic Cell Maturation	4.37	0.0217	1	IL10,TNF,TNFRSF1A,TNFRSF1B
IL-17 Signaling	4.36	0.0214	2	IFNG,TNF,TNFSF13B,TNFSF14
Production of Nitric Oxide and Reactive Oxygen Species in Macrophages	4.36	0.0212	2	IFNG,TNF,TNFRSF1A,TNFRSF1B
Induction of Apoptosis by HIV1	4.29	0.0492	-	TNF,TNFRSF1A,TNFRSF1B
Osteoarthritis Pathway	4.13	0.0182	2	SPP1,TNF,TNFRSF1A,TNFRSF1B
Systemic Lupus Erythematosus Signaling	4.07	0.0175	-	IGHM,IL10,TNF,TNFSF13B
Allograft Rejection Signaling	3.89	0.0349	-	IFNG,IL10,TNF
Ceramide Signaling	3.87	0.0341	-	TNF,TNFRSF1A,TNFRSF1B
Crosstalk between Dendritic Cells and Natural Killer Cells	3.87	0.0337	-	IFNG,TNF,TNFRSF1B
Death Receptor Signaling	3.85	0.0326	-	TNF,TNFRSF1A,TNFRSF1B
Th17 Activation Pathway	3.85	0.033	-	IFNG,IL10,IL22
Apoptosis Signaling	3.75	0.03	-	TNF,TNFRSF1A,TNFRSF1B
PPAR Signaling	3.71	0.0286	-	TNF,TNFRSF1A,TNFRSF1B
Neuroinflammation Signaling Pathway	3.71	0.0133	2	IFNG,IL10,TNF,TNFRSF1A
Differential Regulation of Cytokine Production in Macrophages and T Helper Cells by IL-17A and IL-17F	3.63	0.111	-	IL10,TNF
FAT10 Signaling Pathway	3.63	0.111	-	IFNG,TNF
MSP-RON Signaling In Macrophages Pathway	3.63	0.0265	-	IFNG,IL10,TNF
Role of PKR in Interferon Induction and Antiviral Response	3.61	0.0254	-	IFNG,TNF,TNFRSF1A
p38 MAPK Signaling	3.61	0.0254	-	TNF,TNFRSF1A,TNFRSF1B
LXR/RXR Activation	3.6	0.0248	-	TNF,TNFRSF1A,TNFRSF1B
Th1 Pathway	3.6	0.0248	-	IFNG,IL10,IL27
Atherosclerosis Signaling	3.56	0.0236	-	IFNG,TNF,TNFSF14
IL-6 Signaling	3.56	0.0238	-	TNF,TNFRSF1A,TNFRSF1B
IL-12 Signaling and Production in Macrophages	3.51	0.0226	-	IFNG,IL10,TNF
Type II Diabetes Mellitus Signaling	3.44	0.0211	-	TNF,TNFRSF1A,TNFRSF1B
Hepatic Fibrosis Signaling Pathway	3.44	0.0106	2	SPP1,TNF,TNFRSF1A,TNFRSF1B
Necroptosis Signaling Pathway	3.32	0.0191	-	TNF,TNFRSF1A,TNFRSF1B
TNFR2 Signaling	3.28	0.0667	-	TNF,TNFRSF1B
Tight Junction Signaling	3.25	0.0179	-	TNF,TNFRSF1A,TNFRSF1B
Airway Inflammation in Asthma	3.24	0.0625	-	IFNG,IL10
Th1 and Th2 Activation Pathway	3.24	0.0175	-	IFNG,IL10,IL27
Acute Phase Response Signaling	3.19	0.0167	-	TNF,TNFRSF1A,TNFRSF1B
Glucocorticoid Receptor Signaling	3.17	0.00866	-	CD163,IFNG,IL10,TNF
Agranulocyte Adhesion and Diapedesis	3.11	0.0155	-	CXCL13,TNF,TNFRSF1A
IL-23 Signaling Pathway	3	0.0455	-	IL22,TNF
LPS/IL-1 Mediated Inhibition of RXR Function	2.94	0.0133	-	TNF,TNFRSF1A,TNFRSF1B
Graft-versus-Host Disease Signaling	2.94	0.0417	-	IFNG,TNF
Hematopoiesis from Pluripotent Stem Cells	2.93	0.0408	-	IGHM,IL10
TNFR1 Signaling	2.92	0.04	-	TNF,TNFRSF1A
Colorectal Cancer Metastasis Signaling	2.81	0.0119	-	IFNG,TNF,TNFRSF1A
MSP-RON Signaling Pathway	2.8	0.0345	-	IFNG,TNF
Activation of IRF by Cytosolic Pattern Recognition Receptors	2.74	0.0317	-	IL10,TNF
IL-10 Signaling	2.65	0.0286	-	IL10,TNF
TREM1 Signaling	2.61	0.0267	-	IL10,TNF
Role of MAPK Signaling in Inhibiting the Pathogenesis of Influenza	2.61	0.0267	-	IFNG,TNF
VDR/RXR Activation	2.59	0.0256	-	IFNG,SPP1
IL-7 Signaling Pathway	2.59	0.0256	-	IFNG,IGHM
Role of MAPK Signaling in the Pathogenesis of Influenza	2.57	0.025	-	IFNG,TNF
14-3-3-mediated Signaling	2.18	0.0157	-	TNF,TNFRSF1A
Adipogenesis pathway	2.14	0.0149	-	TNF,TNFRSF1A
Th2 Pathway	2.14	0.0147	-	IFNG,IL10
Germ Cell-Sertoli Cell Junction Signaling	1.95	0.0117	-	TNF,TNFRSF1A
T Cell Exhaustion Signaling Pathway	1.94	0.0114	-	IFNG,IL10
ILK Signaling	1.87	0.0105	-	TNF,TNFRSF1A
Sertoli Cell-Sertoli Cell Junction Signaling	1.86	0.0103	-	TNF,TNFRSF1A
Role of Lipids/Lipid Rafts in the Pathogenesis of Influenza	1.59	0.0435	-	IFNG
IL-22 Signaling	1.58	0.0417	-	IL22
Role of JAK1, JAK2 and TYK2 in Interferon Signaling	1.58	0.0417	-	IFNG
IL-17A Signaling in Gastric Cells	1.56	0.0385	-	TNF
Apelin Liver Signaling Pathway	1.56	0.0385	-	TNF
IL-9 Signaling	1.46	0.0303	-	TNF
B Cell Development	1.43	0.0278	-	IGHM
Interferon Signaling	1.43	0.0278	-	IFNG
Antigen Presentation Pathway	1.4	0.0256	-	IFNG
B Cell Activating Factor Signaling	1.39	0.0244	-	TNFSF13B
Oncostatin M Signaling	1.37	0.0233	-	CHI3L1
iNOS Signaling	1.36	0.0222	-	IFNG
Role of Oct4 in Mammalian Embryonic Stem Cell Pluripotency	1.35	0.0217	-	SPP1
Autoimmune Thyroid Disease Signaling	1.33	0.0204	-	IL10
Primary Immunodeficiency Signaling	1.32	0.02	-	IGHM
Lymphotoxin β Receptor Signaling	1.3	0.0189	-	TNFSF14

## Sheet: Table-S4
Supplementary Table S4. IPA Disease and Functions categories related to CSF profile of MS-High patients compared to MS-Low patients.
Disease and Disorders
Category	-log(B-H p-value)	Molecules
Connective Tissue Disorders	11.7423	CD163,CHI3L1,CXCL13,IFNG,IFNL2,IGHM,IL10,IL12 (complex),IL22,PTX3,SPP1,TNF,TNFRSF1A,TNFRSF1B,TNFSF13B
Organismal Injury and Abnormalities	11.7423	CD163,CHI3L1,CXCL13,Fibrinogen,IFNG,IFNL2,IGHM,IL10,IL12 (complex),IL22,IL27,NEFL,PTX3,SPP1,TNF,TNFRSF1A,TNFRSF1B,TNFSF13B,TNFSF14
Skeletal and Muscular Disorders	11.7423	CD163,CHI3L1,CXCL13,IFNG,IFNL2,IGHM,IL10,IL12 (complex),IL22,NEFL,PTX3,SPP1,TNF,TNFRSF1A,TNFRSF1B,TNFSF13B
Inflammatory Disease	11.5129	CD163,CHI3L1,CXCL13,IFNG,IFNL2,IGHM,IL10,IL12 (complex),IL22,IL27,PTX3,SPP1,TNF,TNFRSF1A,TNFRSF1B,TNFSF13B,TNFSF14
Inflammatory Response	11.5129	CD163,CHI3L1,CXCL13,Fibrinogen,IFNG,IFNL2,IGHM,IL10,IL12 (complex),IL22,IL27,NEFL,PTX3,SPP1,TNF,TNFRSF1A,TNFRSF1B,TNFSF13B,TNFSF14
Infectious Diseases	10.9393	CD163,Fibrinogen,IFNG,IFNL2,IGHM,IL10,IL12 (complex),IL22,IL27,PTX3,SPP1,TNF,TNFRSF1A,TNFRSF1B,TNFSF13B,TNFSF14
Gastrointestinal Disease	10.6271	CHI3L1,CXCL13,IFNG,IFNL2,IGHM,IL10,IL12 (complex),IL22,IL27,SPP1,TNF,TNFRSF1A,TNFRSF1B,TNFSF13B,TNFSF14
Hepatic System Disease	10.6271	IFNG,IL10,IL22,IL27,SPP1,TNF,TNFRSF1A,TNFRSF1B,TNFSF14
Immunological Disease	9.89963	CD163,CHI3L1,CXCL13,IFNG,IFNL2,IGHM,IL10,IL12 (complex),IL22,IL27,SPP1,TNF,TNFRSF1A,TNFRSF1B,TNFSF13B,TNFSF14
Respiratory Disease	9.17457	CHI3L1,IFNG,IL10,IL12 (complex),IL22,IL27,SPP1,TNF,TNFRSF1A,TNFRSF1B,TNFSF14
Neurological Disease	8.71897	CHI3L1,CXCL13,Fibrinogen,IFNG,IGHM,IL10,IL12 (complex),IL27,NEFL,PTX3,SPP1,TNF,TNFRSF1A,TNFRSF1B,TNFSF14
Cancer	8.55909	CD163,CHI3L1,CXCL13,IFNG,IFNL2,IGHM,IL10,IL12 (complex),IL22,IL27,PTX3,SPP1,TNF,TNFRSF1A,TNFRSF1B,TNFSF13B
Endocrine System Disorders	8.13136	CHI3L1,CXCL13,IFNG,IFNL2,IGHM,IL10,IL12 (complex),IL22,SPP1,TNF,TNFRSF1A,TNFRSF1B,TNFSF13B
Metabolic Disease	8.11805	CHI3L1,CXCL13,Fibrinogen,IFNG,IFNL2,IGHM,IL10,IL12 (complex),IL22,SPP1,TNF,TNFRSF1A,TNFRSF1B,TNFSF13B
Dermatological Diseases and Conditions	8.00612	CXCL13,IFNG,IGHM,IL10,IL12 (complex),IL22,IL27,TNF,TNFRSF1A,TNFRSF1B
Antimicrobial Response	7.95861	CXCL13,IFNG,IGHM,IL10,IL22,IL27,PTX3,TNF,TNFRSF1A
Cardiovascular Disease	7.86012	CD163,CHI3L1,CXCL13,Fibrinogen,IFNG,IL10,IL12 (complex),PTX3,SPP1,TNF,TNFRSF1A,TNFRSF1B,TNFSF13B
Hematological Disease	7.78516	CD163,CHI3L1,CXCL13,IFNG,IGHM,IL10,IL12 (complex),IL22,IL27,SPP1,TNF,TNFRSF1A,TNFRSF1B,TNFSF13B
Renal and Urological Disease	7.54061	IFNG,IGHM,IL10,IL12 (complex),SPP1,TNF,TNFRSF1A,TNFRSF1B,TNFSF13B,TNFSF14
Reproductive System Disease	7.33348	CD163,CHI3L1,CXCL13,IFNG,IL10,IL12 (complex),PTX3,SPP1,TNF,TNFRSF1A,TNFRSF1B,TNFSF13B
Ophthalmic Disease	7.04818	IFNG,IL10,IL12 (complex),IL22,SPP1,TNF
Developmental Disorder	6.81248	CXCL13,IFNG,IGHM,IL10,TNF
Nutritional Disease	5.91721	IFNG,IL10,IL22,NEFL,SPP1,TNF
Psychological Disorders	5.7986	IL10,IL22,TNF,TNFRSF1A
Hypersensitivity Response	5.63639	IFNG,IL10,IL22,TNF
Tumor Morphology	5.13371	IGHM,IL10,SPP1,TNF,TNFSF13B
Physiological System Development and Functions
Category	-log(B-H p-value)	Molecules
Hematological System Development and Function	12.7747	CD163,CHI3L1,CXCL13,Fibrinogen,IFNG,IFNL2,IGHM,IL10,IL12 (complex),IL22,IL27,NEFL,PTX3,SPP1,TNF,TNFRSF1A,TNFRSF1B,TNFSF13B,TNFSF14
Lymphoid Tissue Structure and Development	12.7747	CHI3L1,CXCL13,Fibrinogen,IFNG,IFNL2,IGHM,IL10,IL12 (complex),IL22,IL27,NEFL,SPP1,TNF,TNFRSF1A,TNFRSF1B,TNFSF13B,TNFSF14
Organ Development	12.7747	CHI3L1,CXCL13,IFNG,IGHM,IL10,IL12 (complex),IL22,IL27,SPP1,TNF,TNFRSF1A,TNFRSF1B,TNFSF13B,TNFSF14
Tissue Development	12.7747	CD163,CHI3L1,CXCL13,Fibrinogen,IFNG,IFNL2,IGHM,IL10,IL12 (complex),IL22,IL27,PTX3,SPP1,TNF,TNFRSF1A,TNFRSF1B,TNFSF13B,TNFSF14
Immune Cell Trafficking	11.5129	CD163,CHI3L1,CXCL13,Fibrinogen,IFNG,IFNL2,IGHM,IL10,IL12 (complex),IL22,IL27,PTX3,SPP1,TNF,TNFRSF1A,TNFRSF1B,TNFSF13B,TNFSF14
Hepatic System Development and Function	10.7799	IFNG,IL10,IL22,IL27,SPP1,TNF,TNFRSF1A,TNFRSF1B
Tissue Morphology	10.0325	CHI3L1,CXCL13,IFNG,IGHM,IL10,IL12 (complex),IL22,IL27,NEFL,PTX3,SPP1,TNF,TNFRSF1A,TNFRSF1B,TNFSF13B,TNFSF14
Embryonic Development	9.82391	CHI3L1,CXCL13,IFNG,IGHM,IL10,IL12 (complex),IL27,SPP1,TNF,TNFRSF1A,TNFRSF1B,TNFSF13B,TNFSF14
Organismal Development	9.82391	CHI3L1,CXCL13,IFNG,IGHM,IL10,IL12 (complex),IL22,IL27,PTX3,SPP1,TNF,TNFRSF1A,TNFRSF1B,TNFSF13B,TNFSF14
Hematopoiesis	9.80134	CD163,CHI3L1,Fibrinogen,IFNG,IGHM,IL10,IL12 (complex),IL27,SPP1,TNF,TNFRSF1A,TNFRSF1B,TNFSF13B
Organismal Survival	8.31966	IFNG,IGHM,IL10,IL12 (complex),IL27,PTX3,SPP1,TNF,TNFRSF1A,TNFRSF1B,TNFSF13B,TNFSF14
Humoral Immune Response	8.2652	CHI3L1,CXCL13,IFNG,IGHM,IL10,IL12 (complex),IL27,SPP1,TNF,TNFRSF1A,TNFRSF1B,TNFSF13B
Connective Tissue Development and Function	8.18842	CD163,CXCL13,Fibrinogen,IFNG,IFNL2,IGHM,IL10,IL12 (complex),IL22,IL27,SPP1,TNF,TNFRSF1A,TNFRSF1B,TNFSF13B,TNFSF14
Skeletal and Muscular System Development and Function	8.18842	IFNG,IGHM,IL10,IL12 (complex),IL22,IL27,SPP1,TNF,TNFRSF1A,TNFRSF1B,TNFSF14
Cell-mediated Immune Response	8.07469	CXCL13,IFNG,IL10,IL12 (complex),IL22,IL27,SPP1,TNF,TNFRSF1A,TNFRSF1B,TNFSF13B,TNFSF14
Organ Morphology	8.00612	IFNG,IGHM,IL10,IL22,TNF,TNFRSF1A,TNFSF13B,TNFSF14
Respiratory System Development and Function	7.86012	CHI3L1,IFNG,IL10,IL22,SPP1,TNF,TNFRSF1A,TNFRSF1B
Digestive System Development and Function	7.49214	IFNG,IGHM,IL10,IL22,SPP1,TNF,TNFRSF1A,TNFRSF1B
Behavior	6.9914	IL10,TNF,TNFRSF1A,TNFRSF1B
Organismal Functions	6.8041	IFNG,IL10,IL22,SPP1,TNF,TNFRSF1A
Cardiovascular System Development and Function	6.66756	CHI3L1,IFNG,IGHM,IL10,IL12 (complex),IL27,PTX3,SPP1,TNF,TNFRSF1A,TNFRSF1B
Endocrine System Development and Function	5.31605	TNF,TNFRSF1A,TNFRSF1B
Nervous System Development and Function	5.31605	CHI3L1,IFNG,TNF
Hair and Skin Development and Function	5.27737	IFNG,TNF
Molecular and Cellular Functions
Category	-log(B-H p-value)	Molecules
Cellular Development	12.7747	CD163,CHI3L1,Fibrinogen,IFNG,IFNL2,IGHM,IL10,IL12 (complex),IL22,IL27,NEFL,PTX3,SPP1,TNF,TNFRSF1A,TNFRSF1B,TNFSF13B,TNFSF14
Cellular Growth and Proliferation	12.7747	CD163,CHI3L1,CXCL13,Fibrinogen,IFNG,IFNL2,IGHM,IL10,IL12 (complex),IL22,IL27,NEFL,PTX3,SPP1,TNF,TNFRSF1A,TNFRSF1B,TNFSF13B,TNFSF14
Cell Death and Survival	11.5129	CHI3L1,Fibrinogen,IFNG,IFNL2,IGHM,IL10,IL12 (complex),IL22,IL27,NEFL,SPP1,TNF,TNFRSF1A,TNFRSF1B,TNFSF13B,TNFSF14
Cell-To-Cell Signaling and Interaction	11.5129	CD163,CHI3L1,CXCL13,Fibrinogen,IFNG,IFNL2,IGHM,IL10,IL12 (complex),IL22,IL27,PTX3,SPP1,TNF,TNFRSF1A,TNFRSF1B,TNFSF13B,TNFSF14
Cellular Movement	11.1337	CHI3L1,CXCL13,Fibrinogen,IFNG,IFNL2,IGHM,IL10,IL12 (complex),IL22,PTX3,SPP1,TNF,TNFRSF1A,TNFRSF1B,TNFSF13B,TNFSF14
Small Molecule Biochemistry	9.89963	IFNG,IGHM,IL10,IL12 (complex),IL22,IL27,PTX3,SPP1,TNF,TNFRSF1A,TNFRSF1B
Molecular Transport	9.49485	IFNG,IL10,SPP1,TNF,TNFRSF1A,TNFRSF1B
Cellular Function and Maintenance	9.46597	CHI3L1,CXCL13,Fibrinogen,IFNG,IGHM,IL10,IL12 (complex),IL22,IL27,PTX3,SPP1,TNF,TNFRSF1A,TNFRSF1B,TNFSF13B,TNFSF14
Cell Morphology	8.8041	CHI3L1,IFNG,IGHM,IL10,IL12 (complex),IL22,IL27,SPP1,TNF,TNFRSF1A,TNFSF14
Protein Synthesis	7.98716	CHI3L1,IFNG,IGHM,IL10,IL12 (complex),IL22,SPP1,TNF,TNFRSF1A,TNFRSF1B,TNFSF13B
Cellular Compromise	7.92445	CXCL13,IFNG,IGHM,IL10,IL12 (complex),IL22,PTX3,TNF,TNFRSF1A,TNFRSF1B,TNFSF13B
Cellular Assembly and Organization	7.86012	IFNG,IL10,TNF,TNFRSF1A,TNFRSF1B
Cell Signaling	7.53462	IFNG,IFNL2,IL10,IL12 (complex),IL22,PTX3,SPP1,TNF,TNFRSF1A,TNFRSF1B
Free Radical Scavenging	7.46344	Fibrinogen,IFNG,IL10,IL12 (complex),IL22,SPP1,TNF,TNFRSF1A,TNFSF14
Carbohydrate Metabolism	7.36856	IFNG,IL10,SPP1,TNF
Drug Metabolism	7.36856	IFNG,IGHM,IL10,IL27,SPP1,TNF,TNFRSF1A
Lipid Metabolism	7.26043	IFNG,IGHM,IL10,IL12 (complex),IL27,PTX3,SPP1,TNF,TNFRSF1A,TNFRSF1B
Cell Cycle	6.4389	IFNG,IL10,IL12 (complex),IL27,SPP1,TNF,TNFRSF1A,TNFRSF1B,TNFSF13B
Gene Expression	6.4389	IFNG,IL10,IL12 (complex),IL27,SPP1,TNF,TNFRSF1A,TNFRSF1B,TNFSF13B
DNA Replication, Recombination, and Repair	6.31336	IFNG,IL10,TNF
Antigen Presentation	6.19518	IFNG,IGHM,IL10,IL12 (complex),TNF
Vitamin and Mineral Metabolism	5.31605	TNF,TNFRSF1A,TNFRSF1B

## Sheet: Table-S5
Supplementary Table S5. Functional annotations encompassed Inflammatory Response category of MS-High patients' CSF profile.
Functions showing a |z-score|>0.5 along with a bias corrected z-score with similar trend (positive or negative) were reported in bold and utilized for heatmaps in Figure 6.
Diseases or Functions Annotation	p-value	B-H p-value	Predicted Activation State	Activation z-score	Bias-corrected z-score	Molecules	# Molecules
Activation of lymphocytes	2.29e-10	1.03e-08	Increased	2.803	1.894	IFNG,IGHM,IL10,IL12 (complex),IL27,SPP1,TNF,TNFRSF1B,TNFSF13B,TNFSF14	10
Activation of leukocytes	6.12e-15	3.07e-12	Increased	2.722	1.641	CD163,CHI3L1,Fibrinogen,IFNG,IGHM,IL10,IL12 (complex),IL22,IL27,SPP1,TNF,TNFRSF1A,TNFRSF1B,TNFSF13B,TNFSF14	15
Activation of mononuclear leukocytes	1.68e-13	3.24e-11	Increased	2.63	1.59	CD163,Fibrinogen,IFNG,IGHM,IL10,IL12 (complex),IL22,IL27,SPP1,TNF,TNFRSF1B,TNFSF13B,TNFSF14	13
Chemotaxis of mononuclear leukocytes	2.53e-10	1.11e-08	Increased	2.524	1.275	CXCL13,IFNG,IL10,IL12 (complex),IL22,SPP1,TNF,TNFSF14	8
Chemotaxis of leukocytes	1.24e-09	3.72e-08	Increased	2.385		CXCL13,IFNG,IL10,IL12 (complex),IL22,SPP1,TNF,TNFRSF1A,TNFSF14	9
Quantity of phagocytes	2.29e-10	1.03e-08	Increased	2.362	2.119	CXCL13,IFNG,IGHM,IL10,IL12 (complex),IL22,NEFL,SPP1,TNF,TNFRSF1A	10
Chemotaxis of lymphocytes	1.26e-09	3.75e-08	Increased	2.28		CXCL13,IFNG,IL10,IL12 (complex),IL22,SPP1,TNFSF14	7
Adaptive immune response	8.68e-11	4.91e-09	Increased	2.213	1.419	IFNG,IGHM,IL10,IL12 (complex),IL22,TNF,TNFRSF1B	7
Activation of T lymphocytes	2.91e-08	4.89e-07	Increased	2.201	1.396	IFNG,IL10,IL12 (complex),IL27,SPP1,TNF,TNFRSF1B,TNFSF14	8
Quantity of neutrophils	7.46e-08	1.06e-06	Increased	2.019	1.954	IFNG,IL10,IL12 (complex),IL22,SPP1,TNF,TNFRSF1A	7
Quantity of dendritic cells	1.51e-09	4.28e-08		1.97	1.431	CXCL13,IFNG,IGHM,IL10,IL12 (complex),SPP1,TNF	7
Antimicrobial response	5.42e-10	1.99e-08		1.958		CXCL13,IFNG,IGHM,IL10,IL22,IL27,TNF,TNFRSF1A	8
Inflammatory response	8.34e-14	2.35e-11		1.895	1.111	CD163,CHI3L1,CXCL13,Fibrinogen,IFNG,IL10,IL12 (complex),IL22,IL27,PTX3,SPP1,TNF,TNFRSF1A,TNFRSF1B,TNFSF14	15
Migration of monocyte-derived dendritic cells	5.71e-09	1.31e-07		1.869		IFNG,IL10,SPP1,TNF	4
Activation of phagocytes	1.02e-14	4.2e-12		1.789	0.834	CD163,CHI3L1,Fibrinogen,IFNG,IL10,IL12 (complex),IL22,IL27,SPP1,TNF,TNFRSF1A,TNFRSF1B,TNFSF14	13
Immune response of leukocytes	5.7e-10	2.04e-08		1.675	0.722	Fibrinogen,IFNG,IGHM,IL10,IL12 (complex),IL27,PTX3,TNF,TNFRSF1A,TNFRSF1B	10
Activation of B lymphocytes	1.17e-07	1.54e-06		1.542	0.877	IFNG,IGHM,IL10,IL12 (complex),TNF,TNFSF13B	6
Recruitment of phagocytes	7.93e-13	1.26e-10		1.421	0.186	CHI3L1,IFNG,IL10,IL12 (complex),IL22,PTX3,SPP1,TNF,TNFRSF1A,TNFRSF1B	10
Activation of antigen presenting cells	1.66e-08	3.14e-07		1.366	0.718	CHI3L1,IFNG,IGHM,IL10,IL12 (complex),TNF,TNFRSF1A,TNFRSF1B	8
Chemotaxis of T lymphocytes	1.7e-10	8.42e-09		1.342		CXCL13,IFNG,IL10,IL22,SPP1,TNFSF14	6
Activation of monocytes	1.73e-13	3.24e-11		1.302		CD163,Fibrinogen,IFNG,IL10,IL12 (complex),IL22,IL27,TNF,TNFSF14	9
Activation of helper T lymphocytes	6.52e-08	9.42e-07		1.289	0.519	IFNG,IL10,IL12 (complex),IL27,TNF	5
Quantity of macrophages	5.94e-08	8.75e-07		1.219	0.97	IFNG,IL10,IL12 (complex),NEFL,SPP1,TNF,TNFRSF1A	7
Accumulation of antigen presenting cells	1.16e-08	2.28e-07		1.165	0.669	IFNG,IL12 (complex),PTX3,SPP1,TNF,TNFRSF1B	6
Recruitment of neutrophils	3.19e-12	3.2e-10		1.151	0.092	CHI3L1,IFNG,IL10,IL22,PTX3,SPP1,TNF,TNFRSF1A	8
Inflammation of meninges	3.37e-08	5.55e-07		1.114	0.605	IFNG,TNF,TNFRSF1A,TNFRSF1B	4
Collagen-induced arthritis	6.12e-15	3.07e-12		1.052	0.805	IFNG,IL10,IL12 (complex),IL22,SPP1,TNF,TNFRSF1A,TNFRSF1B,TNFSF13B	9
Experimentally-induced arthritis	4.85e-15	3.07e-12		0.973	0.613	CXCL13,IFNG,IL10,IL12 (complex),IL22,SPP1,TNF,TNFRSF1A,TNFRSF1B,TNFSF13B	10
Cell-mediated response of T lymphocytes	1.63e-09	4.51e-08		0.937	0.398	IFNG,IL10,IL12 (complex),TNF,TNFRSF1A,TNFRSF1B	6
Phagocytosis of bacteria	1.67e-07	2.11e-06		0.903		IFNG,IL10,PTX3,TNF	4
Accumulation of phagocytes	3.65e-09	8.95e-08		0.824	0.325	IFNG,IL10,IL12 (complex),PTX3,SPP1,TNF,TNFRSF1B	7
Accumulation of macrophages	5.41e-07	5.42e-06		0.811	0.44	PTX3,SPP1,TNF,TNFRSF1B	4
Migration of dendritic cells	5.61e-10	2.02e-08		0.768	-0.353	CXCL13,IFNG,IFNL2,IL10,IL12 (complex),SPP1,TNF	7
Accumulation of leukocytes	4.45e-09	1.06e-07		0.729	0.263	IFNG,IL10,IL12 (complex),PTX3,SPP1,TNF,TNFRSF1A,TNFRSF1B	8
Infiltration by neutrophils	3.53e-12	3.42e-10		0.688	0.245	IFNG,IL10,IL22,PTX3,SPP1,TNF,TNFRSF1A,TNFRSF1B	8
Dermatitis	3.67e-09	8.95e-08		0.662	0.996	CXCL13,IFNG,IGHM,IL10,IL12 (complex),IL22,IL27,TNF,TNFRSF1A	9
Antibody response	4.52e-09	1.07e-07		0.626		IFNG,IGHM,IL10,IL12 (complex),TNF,TNFRSF1A,TNFSF13B	7
Cell movement of phagocytes	1.42e-10	7.34e-09		0.611	-0.422	CXCL13,Fibrinogen,IFNG,IFNL2,IL10,IL12 (complex),IL22,PTX3,SPP1,TNF,TNFRSF1A,TNFRSF1B	12
Nephritis	8.77e-10	2.88e-08		0.6	1.46	IFNG,IGHM,IL10,IL12 (complex),SPP1,TNF,TNFRSF1A,TNFSF13B,TNFSF14	9
Cell movement of neutrophils	5.9e-10	2.08e-08		0.583	-0.375	Fibrinogen,IFNG,IL10,IL12 (complex),IL22,PTX3,SPP1,TNF,TNFRSF1A,TNFRSF1B	10
Accumulation of neutrophils	6.01e-09	1.36e-07		0.577	-0.061	IFNG,IL10,PTX3,SPP1,TNF	5
Glomerulonephritis	6.9e-09	1.51e-07		0.577	1.124	IFNG,IL10,IL12 (complex),SPP1,TNF,TNFRSF1A,TNFSF13B,TNFSF14	8
Migration of phagocytes	1.08e-08	2.15e-07		0.502	-0.547	CXCL13,Fibrinogen,IFNG,IFNL2,IL10,IL12 (complex),SPP1,TNF,TNFRSF1A	9
Insulitis	1.44e-10	7.39e-09		0.492	1.016	IFNG,IGHM,IL10,IL12 (complex),TNF,TNFRSF1A	6
Inflammation of joint	1.9e-14	7.14e-12		0.477	0.055	CD163,CHI3L1,CXCL13,IFNG,IFNL2,IGHM,IL10,IL12 (complex),IL22,PTX3,SPP1,TNF,TNFRSF1A,TNFRSF1B,TNFSF13B	15
Chemotaxis of granulocytes	7.04e-07	6.75e-06		0.468		IFNG,IL10,SPP1,TNF,TNFRSF1A	5
Inflammation of liver	3.21e-08	5.33e-07		0.449	1.002	IFNG,IL10,IL22,SPP1,TNF,TNFRSF1A,TNFRSF1B	7
Immune response of T lymphocytes	1.21e-09	3.66e-08		0.383	-0.106	IFNG,IGHM,IL10,IL12 (complex),TNF,TNFRSF1A,TNFRSF1B	7
Inflammation of organ	3.15e-09	7.98e-08		0.206	0.721	CXCL13,IFNG,IGHM,IL10,IL12 (complex),IL22,IL27,SPP1,TNF,TNFRSF1A,TNFRSF1B,TNFSF13B,TNFSF14	13
Inflammation of secretory structure	1.04e-10	5.65e-09		0.192	1.053	IFNG,IGHM,IL10,IL12 (complex),TNF,TNFRSF1A,TNFRSF1B,TNFSF13B	8
Accumulation of granulocytes	4.11e-10	1.58e-08		0.153	-0.382	IFNG,IL10,PTX3,SPP1,TNF,TNFRSF1A	6
Influx of neutrophils	7.56e-08	1.06e-06		0	-0.741	IGHM,PTX3,TNF,TNFRSF1A	4
Inflammation of pancreas	3.01e-09	7.67e-08		-0.145	0.439	IFNG,IGHM,IL10,IL12 (complex),TNF,TNFRSF1A,TNFRSF1B	7
Inflammation of body cavity	6.64e-11	3.94e-09		-0.221	0.514	CXCL13,IFNG,IGHM,IL10,IL12 (complex),IL22,IL27,SPP1,TNF,TNFRSF1A,TNFRSF1B,TNFSF13B,TNFSF14	13
Inflammation of absolute anatomical region	5.98e-10	2.09e-08		-0.28	0.216	CXCL13,IFNG,IGHM,IL10,IL12 (complex),IL22,IL27,SPP1,TNF,TNFRSF1A,TNFRSF1B,TNFSF13B,TNFSF14	13
Migration of monocytes	1.68e-08	3.17e-07		-0.692	-1.596	IFNG,IL10,SPP1,TNF,TNFRSF1A	5
Inflammation of gastrointestinal tract	5.02e-11	3.1e-09		-1.139	-0.33	CXCL13,IFNG,IGHM,IL10,IL12 (complex),IL22,SPP1,TNF,TNFRSF1A,TNFSF13B,TNFSF14	11
Cytotoxic T lymphocyte response	5.16e-08	7.96e-07		-1.372	-1.851	IFNG,IL10,TNF,TNFRSF1A	4
Experimental autoimmune encephalomyelitis	2.65e-11	1.91e-09		-1.376	-1.783	IFNG,IGHM,IL10,IL12 (complex),IL27,SPP1,TNF,TNFRSF1A,TNFRSF1B,TNFSF14	10
Enteritis	5.25e-10	1.94e-08		-1.412	-0.773	CXCL13,IFNG,IGHM,IL10,IL12 (complex),IL22,SPP1,TNF,TNFRSF1A,TNFSF14	10
Inflammation of respiratory system component	4.59e-08	7.21e-07		-1.574	-1.384	CHI3L1,IFNG,IL10,IL12 (complex),IL22,IL27,TNF,TNFRSF1A,TNFRSF1B	9
Colitis	7.13e-09	1.54e-07		-1.662	-1.176	CXCL13,IFNG,IGHM,IL10,IL12 (complex),IL22,SPP1,TNF,TNFRSF1A	9
Inflammation of lung	2.52e-08	4.46e-07	Decreased	-2.032	-1.711	IFNG,IL10,IL22,IL27,TNF,TNFRSF1A,TNFRSF1B	7
Rheumatoid arthritis	7.76e-13	1.26e-10				CHI3L1,CXCL13,IFNG,IFNL2,IGHM,IL10,IL12 (complex),IL22,SPP1,TNF,TNFRSF1A,TNFRSF1B,TNFSF13B	13
Morphology of phagocytes	2.06e-11	1.57e-09				CHI3L1,IFNG,IGHM,IL10,SPP1,TNF,TNFRSF1A	7
Abnormal function of immune system	4.65e-11	2.99e-09				IGHM,IL10,SPP1,TNF,TNFRSF1A,TNFRSF1B	6
Advanced stage arthritis	3.44e-10	1.38e-08				IFNG,IL10,TNF	3
Contact dermatitis	5.87e-10	2.08e-08				IFNG,IGHM,IL10,TNF,TNFRSF1A	5
Experimental hepatitis	1.01e-09	3.22e-08				IFNG,IL10,IL22,TNF	4
Antibacterial response	2.16e-09	5.65e-08				CXCL13,IFNG,IGHM,IL10,TNF,TNFRSF1A	6
Lack of follicular dendritic cells	3.43e-09	8.55e-08				IGHM,TNF,TNFRSF1A	3
Morphology of macrophages	6.01e-09	1.36e-07				CHI3L1,IFNG,IGHM,SPP1,TNF	5
Swelling of joint	9.64e-09	1.95e-07				IFNG,IL10,SPP1,TNF	4
Priming of macrophages	2.88e-08	4.86e-07				IFNG,IL10,IL12 (complex),TNF	4
Activation of dendritic cells	3.65e-08	5.92e-07				IFNG,IL10,IL12 (complex),TNF,TNFRSF1A,TNFRSF1B	6
Antigen presentation by antigen presenting cells	4.02e-08	6.38e-07				IFNG,IGHM,IL10,IL12 (complex),TNF	5
Induction of dendritic cells	5.65e-08	8.43e-07				IFNG,IL10,TNF	3
Innate immune response	5.82e-08	8.61e-07				IFNG,IGHM,IL10,IL22,PTX3,TNF	6
Abnormal inflammatory response	6.04e-08	8.81e-07				IFNG,IL10,SPP1,TNF	4
Fever	1.39e-07	1.78e-06				IFNG,IL10,IL12 (complex),TNF,TNFRSF1A	5
Accumulation of TREG cells	1.55e-07	1.98e-06				IFNG,TNF,TNFRSF1B	3
Abnormal morphology of macrophages	1.67e-07	2.11e-06				CHI3L1,IGHM,SPP1,TNF	4
Response of dendritic cells	2.62e-07	3.06e-06				IFNG,IGHM,IL10,IL12 (complex),TNF	5
Stimulation of dendritic cells	2.78e-07	3.2e-06				IFNG,IL10,IL12 (complex),TNF	4
Inflammation of esophagus	3.74e-07	4.12e-06				IFNG,IL10,SPP1,TNFSF13B	4
Immune response of monocytes	3.89e-07	4.25e-06				IFNG,IL10,TNF	3
Phagocytosis by monocyte-derived macrophages	4.53e-07	4.83e-06				IFNG,PTX3,TNF	3
Migration of Langerhans cells	4.53e-07	4.83e-06				IL10,SPP1,TNF	3
Refractory myositis	5.22e-07	5.28e-06				TNF,TNFSF13B	2
Mild alcoholic hepatitis	5.22e-07	5.28e-06				IL10,TNFRSF1A	2
Lupus nephritis	5.24e-07	5.28e-06				IFNG,SPP1,TNF,TNFRSF1A,TNFSF13B	5
TH1 immune response of T lymphocytes	5.24e-07	5.28e-06				IFNG,IL10,IL12 (complex),TNF	4
Proliferation of macrophages	5.66e-07	5.62e-06				IFNG,IL10,NEFL,TNF	4
Activation of peritoneal macrophages	6.03e-07	5.89e-06				IFNG,IL10,IL12 (complex),TNF	4
Response of neutrophils	7.6e-07	7.23e-06				Fibrinogen,IFNG,IL10,PTX3,TNF	5
Activation of PBMCs	7.82e-07	7.35e-06				IFNG,IL10,TNF	3

## Sheet: Table-S6
Supplementary Table S6. Functional annotations encompassed Lymphoid Tissue Structure and Development category of MS-High patients' CSF profile.
Functions showing a |z-score|>0.5 along with a bias corrected z-score with similar trend (positive or negative) were reported in bold and utilized for heatmaps in Figure 6.
Diseases or Functions Annotation	p-value	B-H p-value	Predicted Activation State	Activation z-score	Bias-corrected z-score	Molecules	# Molecules
Leukopoiesis	2.79e-09	7.23e-08	Increased	2.647	1.566	CHI3L1,Fibrinogen,IFNG,IGHM,IL10,IL12 (complex),IL27,SPP1,TNF,TNFRSF1A,TNFRSF1B,TNFSF13B	12
Lymphopoiesis	9.09e-09	1.86e-07	Increased	2.402	1.335	IFNG,IGHM,IL10,IL12 (complex),IL27,SPP1,TNF,TNFRSF1A,TNFRSF1B,TNFSF13B	10
Chemotaxis of lymphocytes	1.26e-09	3.75e-08	Increased	2.28		CXCL13,IFNG,IL10,IL12 (complex),IL22,SPP1,TNFSF14	7
Maturation of lymphocytes	9.22e-10	2.97e-08	Increased	2.213		IFNG,IGHM,IL10,IL12 (complex),IL27,TNF,TNFSF13B	7
Differentiation of phagocytes	1.8e-07	2.24e-06	Increased	2.195	1.429	CHI3L1,Fibrinogen,IFNG,IL10,IL12 (complex),IL27,TNF,TNFRSF1A	8
Proliferation of B lymphocytes	3.07e-07	3.5e-06	Increased	2.174	1.635	IFNG,IGHM,IL10,IL27,TNF,TNFSF13B	6
T cell development	3.43e-08	5.62e-07	Increased	2.155	1.117	IFNG,IL10,IL12 (complex),IL27,SPP1,TNF,TNFRSF1A,TNFRSF1B,TNFSF13B	9
Maturation of B lymphocytes	2.22e-07	2.68e-06		1.982		IFNG,IGHM,TNF,TNFSF13B	4
Proliferation of thymocytes	1.16e-08	2.28e-07		1.96	1.317	IL10,IL12 (complex),SPP1,TNF,TNFRSF1A,TNFRSF1B	6
Differentiation of B lymphocytes	4.97e-08	7.7e-07		1.959	1.197	IFNG,IGHM,IL10,IL27,TNF,TNFSF13B	6
Differentiation of naive T lymphocytes	1.07e-07	1.43e-06		1.959	1.146	IFNG,IL10,IL12 (complex),IL27,TNF	5
Proliferation of PBMCs	3.74e-07	4.12e-06		1.958	1.348	IFNL2,IL10,IL12 (complex),TNF,TNFSF13B	5
Proliferation of immune cells	1.83e-12	2.11e-10		1.957	1.401	Fibrinogen,IFNG,IFNL2,IGHM,IL10,IL12 (complex),IL27,NEFL,SPP1,TNF,TNFRSF1A,TNFRSF1B,TNFSF13B,TNFSF14	14
Maturation of leukocytes	1.58e-15	1.78e-12		1.942	0.554	IFNG,IFNL2,IGHM,IL10,IL12 (complex),IL27,TNF,TNFRSF1A,TNFRSF1B,TNFSF13B,TNFSF14	11
Proliferation of lymphatic system cells	2.02e-12	2.27e-10		1.886	1.207	CHI3L1,Fibrinogen,IFNG,IFNL2,IGHM,IL10,IL12 (complex),IL27,SPP1,TNF,TNFRSF1A,TNFRSF1B,TNFSF13B,TNFSF14	14
Quantity of lymphoid tissue	3.79e-08	6.09e-07		1.707	1.08	CXCL13,IFNG,IGHM,IL10,TNF,TNFRSF1A,TNFSF13B	7
Development of phagocytes	1.09e-07	1.45e-06		1.592	0.965	IFNG,IGHM,IL10,IL12 (complex),IL27,TNF,TNFRSF1A	7
Growth of lymphoid organ	7.47e-17	1.68e-13		1.469	0.733	CHI3L1,IFNG,IGHM,IL10,IL12 (complex),IL27,SPP1,TNF,TNFRSF1A,TNFRSF1B,TNFSF14	11
Cell proliferation of T lymphocytes	2.52e-12	2.7e-10		1.427	0.862	IFNG,IFNL2,IGHM,IL10,IL12 (complex),IL27,SPP1,TNF,TNFRSF1A,TNFRSF1B,TNFSF13B,TNFSF14	12
Chemotaxis of T lymphocytes	1.7e-10	8.42e-09		1.342		CXCL13,IFNG,IL10,IL22,SPP1,TNFSF14	6
Maturation of dendritic cells	5.75e-12	5.08e-10		1.282	0.327	IFNG,IFNL2,IL10,IL12 (complex),TNF,TNFRSF1A,TNFRSF1B,TNFSF14	8
Quantity of B lymphocytes	4.7e-08	7.36e-07		1.134	0.431	CXCL13,IFNG,IGHM,IL10,SPP1,TNF,TNFSF13B	7
Formation of germinal center	1.31e-09	3.82e-08		1.067	0.27	CXCL13,IL27,TNF,TNFRSF1A,TNFSF13B	5
Formation of spleen	1.16e-08	2.28e-07		1.067	1.139	CXCL13,IFNG,IL27,TNF,TNFRSF1A	5
Quantity of regulatory T lymphocytes	1.75e-09	4.74e-08		0.949	0.324	IFNG,IL10,IL12 (complex),IL22,TNF,TNFRSF1A,TNFRSF1B	7
Development of antigen presenting cells	7.94e-07	7.43e-06		0.84	0.244	IFNG,IGHM,IL10,IL12 (complex),TNF,TNFRSF1A	6
Development of helper T lymphocytes	4.73e-07	5.03e-06		0.832	0.054	IFNG,IL10,IL12 (complex),IL27,TNFSF13B	5
Quantity of CD4+ T-lymphocytes	6.08e-07	5.94e-06		0.577	0.084	IFNG,IGHM,IL10,IL12 (complex),IL27,TNF	6
Formation of lymphoid organ	1.13e-12	1.5e-10		0.501	-0.284	CXCL13,IFNG,IGHM,IL10,IL27,TNF,TNFRSF1A,TNFRSF1B,TNFSF13B	9
Proliferation of splenocytes	4.07e-11	2.76e-09		0.277	-0.403	CHI3L1,IFNG,IGHM,IL10,IL12 (complex),IL27,TNFSF14	7
Quantity of lymphocytes	8.91e-13	1.26e-10		0.276	-0.686	CHI3L1,CXCL13,IFNG,IGHM,IL10,IL12 (complex),IL22,IL27,SPP1,TNF,TNFRSF1A,TNFRSF1B,TNFSF13B	13
Differentiation of pre-B lymphocytes	6.04e-08	8.81e-07		0	-0.614	IFNG,IGHM,TNF,TNFSF13B	4
Generation of helper T lymphocytes	3.22e-07	3.65e-06		-0.063	-0.765	IFNG,IL10,IL12 (complex),IL27,TNFSF13B	5
Quantity of plasma cells	1.77e-07	2.2e-06		-0.152	-0.354	IFNG,IL10,TNF,TNFSF13B	4
Development of macrophages	9.12e-09	1.86e-07		-0.461	-0.842	IFNG,IGHM,IL10,TNF,TNFRSF1A	5
Expansion of T lymphocytes	7.98e-15	3.6e-12		-0.548	-1.377	IFNG,IFNL2,IGHM,IL10,IL12 (complex),IL27,TNF,TNFRSF1A,TNFRSF1B,TNFSF13B	10
Expansion of leukocytes	8.88e-16	1.33e-12		-0.793	-1.563	IFNG,IFNL2,IGHM,IL10,IL12 (complex),IL27,SPP1,TNF,TNFRSF1A,TNFRSF1B,TNFSF13B	11
Quantity of CD8+ T lymphocyte	4.29e-07	4.63e-06		-0.976	-1.358	IFNG,IGHM,IL12 (complex),IL27,TNF,TNFRSF1A	6
Quantity of T lymphocytes	1.26e-12	1.58e-10		-1.009	-1.84	CHI3L1,IFNG,IGHM,IL10,IL12 (complex),IL22,IL27,SPP1,TNF,TNFRSF1A,TNFRSF1B,TNFSF13B	12
Formation of lymph node	1.99e-10	9.6e-09				CXCL13,IGHM,TNF,TNFRSF1A,TNFRSF1B,TNFSF13B	6
Formation of spleen component	2.1e-10	9.86e-09				CXCL13,IFNG,TNF,TNFRSF1A	4
Lack of follicular dendritic cells	3.43e-09	8.55e-08				IGHM,TNF,TNFRSF1A	3
Formation of splenic lymph follicle	6.86e-09	1.51e-07				IFNG,TNF,TNFRSF1A	3
Maturation of myeloid dendritic cells	1.2e-08	2.31e-07				IL10,TNF,TNFRSF1A	3
Development of lymph follicle	1.71e-08	3.19e-07				IFNG,IGHM,TNF,TNFRSF1A	4
Abnormal morphology of lymph node b cell domain	2.88e-08	4.86e-07				TNF,TNFRSF1A,TNFSF13B	3
Morphology of lymphatic system cells	5.49e-08	8.32e-07				IFNG,IGHM,IL10,TNF,TNFRSF1A,TNFSF14	6
Generation of naive T lymphocytes	5.65e-08	8.43e-07				IFNG,IL10,IL27	3
Abnormal morphology of lymph node	6.23e-08	9.07e-07				IFNG,IGHM,TNF,TNFRSF1A,TNFSF13B	5
Differentiation of monocyte-derived dendritic cells	7.53e-08	1.06e-06				IFNG,IL10,TNF	3
Morphology of lymphoid organ	2.64e-07	3.06e-06				IFNG,IGHM,IL10,TNF,TNFRSF1A,TNFSF13B,TNFSF14	7
Morphology of germinal center	3.39e-07	3.81e-06				IGHM,TNF,TNFRSF1A,TNFSF13B	4
Morphology of spleen component	3.39e-07	3.81e-06				IFNG,IGHM,TNF,TNFSF13B	4
Abnormal morphology of lymphocytes	3.4e-07	3.81e-06				IFNG,IGHM,IL10,TNF,TNFSF14	5
Maturation of Th1 effector cells	5.22e-07	5.28e-06				IFNG,IL27	2
Proliferation of macrophages	5.66e-07	5.62e-06				IFNG,IL10,NEFL,TNF	4
Maturation of monocyte-derived dendritic cells	7.82e-07	7.35e-06				IL10,TNF,TNFRSF1A	3
Osteoclastogenesis of bone marrow cells	7.82e-07	7.35e-06				IL27,TNF,TNFRSF1A	3
Quantity of Peyer's patches	9.94e-07	9.01e-06				IGHM,TNF,TNFRSF1A	3
